# Supplementary material for: JMJD3 suppresses tumor progression in oral tongue squamous cell carcinoma patients receiving surgical resection
Source: PeerJ. 2022 Jul 13;10:e13759. doi: 10.7717/peerj.13759 (PMC9288160; doi:10.7717/peerj.13759)
Supplement: Supplemental Information 3 [file peerj-10-13759-s003.zip]

Archive with 3 entries (2 files):
- Oridinal data 20210817.pdf
- __MACOSX/
- __MACOSX/._Oridinal data 20210817.pdf
